# Supplementary material for: Prevalence, placenta development, and perinatal outcomes of women with hypertensive disorders of pregnancy at Komfo Anokye Teaching Hospital
Source: PLoS One. 2020 Oct 29;15(10):e0233817. doi: 10.1371/journal.pone.0233817 (PMC7595287; doi:10.1371/journal.pone.0233817)
Supplement: S1 Data — (XLSX) [file pone.0233817.s001.xlsx]

## Sheet: Sheet1
PAT_No.	C1/C2	MAT_AGE	mat_age	MAT_WGT	mat_wgt	MAT_HGT	mat_hgt	BMI	bmi	LEVEL_OF_EDU	level_of_edu	MARITAL_STATUS	marital_status	ETHNIC	ethnic	OCCUPATION	occupation	ECON_INC	econ_inc	PARITY	parity	GEST_AGE	gest_age	DIAGNOSIS	diagnosis	INDUCT_OF_LAB	induc_of_lab	SYST_BP_ BEF_DELIV	syst_bp_bef_deliv	SYST_BP_AFT_DELIV	sys_bp_aft_deliv	PULSE_BEF_DELIV	pulse_bef_deliv	PULSE_AFT_DELIV	pulse_aft_deliv	CORD_VESS_NO	cord_vess_no	CORD_INSRT	cord_insrt	CORD_LNT	cord_lnt	PLT_WGT	plt_wgt	PLT_VOL	plt_vol	PLT_DIAM	plt_diam	PLT_THICK	plt_thick
H001	2	25	3	78.9		1.67		28.2907	3	Tertiary	5	Married	3	ewe	5	nursing	3	middle	2	0	1	277	2	Gestational hypertension	2	Yes	1	145	3	140	3	90	2	88	2	Three	1	Marginal	4	50	2	0.47	2	0.45	2	19	1	2	2
H002	2	22	2	85		1.73		28.4005	3	Illiterate	1	Married	3	busanga	2	unemployed	1	low	1	0	1	264	2	Gestational hypertension	2	Yes	1	168	4	155	3	110	3	90	2	Three	1	Central	2	45	2	0.5	2	0.5	2	21	1	1.9	1
H003	2	27	3	75		1.62		28.578	3	JHS	3	Not married	2	asante	1	hairdressing	2	low	1	1	2	260	2	Gestational hypertension	2	Yes	1	150	3	144	3	89	2	85	2	Three	1	Eccentric	3	58	2	0.6	2	0.63	3	21	1	1.1	1
H004	2	23	2	74		1.67		26.5338	3	JHS	3	Married	3	Frafra	2	trading	2	low	1	1	2	252	1	Gestational hypertension	2	Yes	1	160	4	155	3	112	3	100	2	Two	2	Central	2	36	1	0.67	3	0.6	2	18	1	1.7	1
H005	2	32	4	76		1.59		30.0621	4	JHS	3	Married	3	Dagomba	2	trading	2	low	1	1	2	273	2	Preeclampsia	3	Yes	1	170	4	160	4	100	2	92	2	Three	1	Central	2	60	2	0.46	2	0.4	1	20	1	2	2
H006	2	20	2	91		1.46		42.6909	4	Primary	2	Married	3	foreigner	4	unemployed	1	low	1	0	1	263	2	Preeclampsia	3	Yes	1	160	4	155	3	115	3	98	2	Two	2	Marginal	4	23	1	0.62	3	0.68	3	19.5	1	1.9	1
H007	2	21	2	75.8		1.5		33.6889	4	SHS	4	Married	3	asante	1	unemployed	1	low	1	0	1	269	2	Preeclampsia	3	Yes	1	165	4	157	3	107	3	100	2	Three	1	Marginal	4	32	1	0.5	2	0.4	1	19.5	1	1.8	1
H008	2	37	5	75.7		1.6		29.5703	3	SHS	4	Married	3	hausa	2	trading	2	middle	2	6	4	265	2	Preeclampsia	3	Yes	1	150	3	140	3	98	2	95	2	Two	2	Marginal	4	38.5	1	0.6	2	0.51	2	19	1	1.8	1
H009	2	37	5	75		1.58		30.0433	4	JHS	3	Married	3	asante	1	trading	2	middle	2	5	4	282	2	Preeclampsia	3	Yes	1	149	3	122	1	90	2	82	2	Two	2	Central	2	48	2	0.7	3	0.6	2	20	1	2	2
H010	2	32	4	78.3		1.6		30.5859	4	JHS	3	Married	3	asante	1	unemployed	1	low	1	2	3	231	1	Preeclampsia	3	Yes	1	160	4	157	3	100	2	95	2	Two	2	Marginal	4	17	1	0.41	2	0.35	1	18	1	1.7	1
H011	2	33	4	57		1.62		21.7193	2	JHS	3	Married	3	kusasi	2	hairdressing	2	middle	2	3	4	273	2	Preeclampsia	3	Yes	1	184	5	179	4	117	3	100	2	Three	1	Marginal	4	53	2	0.47	2	0.49	2	19	1	1.9	1
H012	2	24	2	95		1.62		36.1988	4	JHS	3	Married	3	asante	1	seamstress	2	low	1	2	3	285	2	Preeclampsia	3	Yes	1	149	3	115	1	97	2	90	2	Three	1	Marginal	4	49	2	0.68	3	0.59	2	20.5	1	2.1	2
H013	2	33	4	72		1.65		26.4463	3	Illiterate	1	Married	3	foreigner	4	unemployed	1	low	1	5	4	288	2	Gestational hypertension	2	Yes	1	124	1	118	1	89	2	75	2	Two	2	Eccentric	3	52	2	0.5	2	0.46	2	17	1	1.8	1
H014	2	36	5	99		1.53		42.2914	4	Illiterate	1	Married	3	mamprusi	2	food vender	2	low	1	5	4	280	2	Gestational hypertension	2	Yes	1	160	4	150	3	90	2	83	2	Three	1	Central	2	36	1	0.56	2	0.49	2	18	1	1.8	1
H015	2	26	3	61		1.55		25.3902	3	JHS	3	Married	3	asante	1	farming	2	low	1	3	4	252	1	Preeclampsia	3	Yes	1	152	3	140	3	100	2	81	2	Three	1	Eccentric	3	15	1	1.1	3	0.95	3	23	2	2.3	2
H016	2	25	3	82		1.48		37.4361	4	JHS	3	Married	3	asante	1	unemployed	1	low	1	0	1	267	2	Preeclampsia	3	Yes	1	160	4	154	3	95	2	90	2	Two	2	Marginal	4	50	2	0.6	2	0.59	2	22	2	1.8	1
H017	2	22	2	60		1.5		26.6667	3	SHS	4	Married	3	hausa	2	trading	2	low	1	3	4	280	2	Eclampsia	4	Yes	1	173	4	166	4	110	3	99	2	One	3	Eccentric	3	55	2	0.64	3	0.61	3	18	1	1.7	1
H018	2	30	4	87		1.52		37.6558	4	JHS	3	Married	3	asante	1	trading	2	low	1	1	2	265	2	Gestational hypertension	2	Yes	1	150	3	145	3	97	2	90	2	Two	2	Central	2	28	1	0.53	2	0.51	2	19	1	1.8	1
H019	2	42	6	60		1.53		25.6312	3	JHS	3	Married	3	asante	1	trading	2	low	1	7	4	271	2	Gestational hypertension	2	Yes	1	155	3	140	3	88	2	90	2	Two	2	Central	2	25	1	0.59	2	0.55	2	17.5	1	1.7	1
H020	2	27	3	106.8		1.6		41.7187	4	JHS	3	Married	3	asante	1	hairdressing	2	low	1	0	1	280	2	Preeclampsia	3	Yes	1	160	4	150	3	110	3	104	3	Two	2	Marginal	4	48	2	0.5	2	0.48	2	16	1	1.8	1
H021	2	27	3	84		1.7		29.0657	3	JHS	3	Married	3	foreigner	4	food vender	2	low	1	1	2	277	2	Preeclampsia	3	Yes	1	156	3	149	3	94	2	90	2	Three	1	Marginal	4	81	3	1.4	3	1.1	3	23	2	2.5	2
H022	2	31	4	103.9		1.7		35.9516	4	JHS	3	Married	3	asante	1	hairdressing	2	low	1	3	4	246	1	Pre-eclampsia	3	Yes	1	140	3	134	2	98	2	91	2	Three	1	Marginal	4	70	3	0.46	2	0.48	2	17	1	1.7	1
H023	2	40	6	76		1.54		32.0459	4	JHS	3	Married	3	asante	1	trading	2	low	1	1	2	278	2	Gestational hypertension	2	Yes	1	170	4	163	4	114	3	97	2	Three	1	Central	2	64	2	0.4	2	0.42	1	16	1	1.9	1
H024	2	27	3	80		1.57		32.4557	4	SHS	4	Married	3	asante	1	teaching	3	low	1	3	4	227	1	Preeclampsia	3	Yes	1	166	4	155	3	96	2	93	2	One	3	Marginal	4	33	1	0.3	1	0.3	1	17	1	1	1
H025	2	32	4	78		1.7		26.9896	3	Tertiary	5	Not married	2	dagari	2	banker	3	middle	2	2	3	229	1	Preeclampsia	3	Yes	1	166	4	143	3	78	2	72	2	Two	2	Marginal	4	16	1	0.22	1	0.27	1	14	1	0.9	1
H026	2	35	5	90		1.7		31.1419	4	JHS	3	Married	3	asante	1	seamstress	2	low	1	2	3	213	1	Preeclampsia	3	Yes	1	127	1	121	1	82	2	79	2	Three	1	Marginal	4	29	1	0.5	2	0.4	1	16.5	1	1.1	1
H027	2	33	4	59		1.63		22.2063	2	SHS	4	Married	3	asante	1	matron	3	middle	2	2	3	266	2	Gestational hypertension	2	Yes	1	159	3	141	3	100	2	88	2	Three	1	Eccentric	3	45	2	0.64	3	0.6	2	21	1	1.9	1
H028	2	33	4	75		1.57		30.4272	4	Tertiary	5	Not married	2	brono	1	pharmacy assistant	3	middle	2	0	1	246	1	Preeclampsia	3	Yes	1	142	3	135	2	85	2	80	2	Three	1	Central	2	31	1	0.52	2	0.48	2	19	1	1.7	1
H029	2	28	3	92		1.61		35.4925	4	Tertiary	5	Married	3	hausa	2	insurance officer	3	middle	2	3	4	276	2	Gestational hypertension	2	Yes	1	171	4	166	4	98	2	89	2	Three	1	Eccentric	3	51	2	0.69	3	0.68	3	20	1	2.2	2
H030	2	29	3	82		1.72		27.7177	3	Illiterate	1	Married	3	gruma bukurusu	2	trading	2	low	1	4	4	280	2	Gestational hypertension	2	Yes	1	163	4	112	1	100	2	93	2	Two	2	Central	2	31	1	0.5	2	0.44	1	21	1	2.1	2
H031	2	30	4	93		1.64		34.5776	4	JHS	3	Not married	2	asante	1	trading	2	low	1	5	4	281	2	Preeclampsia	3	Yes	1	151	3	147	3	91	2	77	2	Three	1	Central	2	25	1	0.51	2	0.5	2	20	1	1.6	1
H032	2	40	6	88.4		1.56		36.3248	4	SHS	4	Married	3	asante	1	trading	2	low	1	4	4	276	2	Peeclampsia	3	Yes	1	201	5	162	4	104	3	74	2	Three	1	Eccentric	3	39	1	0.73	3	0.71	3	20	1	2.1	2
H033	2	32	4	76		1.54		32.0459	4	JHS	3	Married	3	kusase	2	unemployed	1	low	1	1	2	273	2	Gestational hypertension	2	Yes	1	149	3	140	3	96	2	90	2	Three	1	Marginal	4	40	2	0.48	2	0.4	1	17	1	1.4	1
H034	2	27	3	101.4		1.61		39.1189	4	JHS	3	Married	3	fante	1	unemployed	1	low	1	1	2	226	1	Eclampsia	4	Yes	1	200	5	152	3	107	3	101	3	Three	1	Marginal	4	22	1	0.38	1	0.38	1	14	1	1.1	1
H035	2	29	3	60		1.5		26.6667	3	JHS	3	Not married	2	Sisala	2	hairdressing	2	low	1	1	2	274	2	Preeclampsia	3	Yes	1	177	4	124	1	122	3	119	3	Three	1	Eccentric	3	35	1	0.68	3	0.68	3	22	2	2.1	2
H036	2	32	4	97.9		1.58		39.2165	4	JHS	3	Married	3	foreigner	4	seamstress	2	low	1	2	3	281	2	Preeclampsia	3	Yes	1	164	4	135	2	87	2	80	2	Two	2	Central	2	23	1	0.52	2	0.51	2	17	1	1.3	1
H037	2	30	4	102		1.61		39.3503	4	Tertiary	5	Married	3	asante	1	Midwifery	3	middle	2	2	3	231	1	Preeclampsia	3	Yes	1	115	1	128	1	71	2	69	2	Three	1	Eccentric	3	28	1	0.31	1	0.29	1	15	1	1.4	1
H038	2	32	4	76.2		1.72		25.7572	3	JHS	3	Married	3	dagati	2	hairdressing	2	low	1	1	2	241	1	Preeclampsia	3	Yes	1	169	4	146	3	85	2	80	2	Two	2	Central	2	13	1	0.31	1	0.31	1	16	1	1.4	1
H039	2	31	4	80		1.55		33.2986	4	Illiterate	1	Married	3	asante	1	Unemployed	1	low	1	2	3	268	2	Preeclampsia	3	Yes	1	195	5	170	4	104	3	92	2	Three	1	Marginal	4	28	1	0.7	3	0.69	3	20	1	2	2
H040	2	34	4	60		1.57		24.3418	2	JHS	3	Married	3	frafra	2	trading	2	low	1	3	4	265	2	Gestational hypertension	2	Yes	1	176	4	145	3	95	2	85	2	Three	1	Eccentric	3	42	2	0.58	2	0.57	2	18	1	2	2
H041	2	46	6	78.5		1.6		30.6641	4	JHS	3	Married	3	fante	1	trading	2	low	1	2	3	234	1	Gestational hypertension	2	Yes	1	160	4	138	2	94	2	86	2	Three	1	Central	2	40	2	0.38	1	0.35	1	18	1	1.5	1
H042	2	20	2	68		1.49		30.6293	4	JHS	3	Not married	2	fante	1	unemployed	1	low	1	1	2	280	2	Preeclampsia	3	Yes	1	151	3	165	4	102	3	90	2	Three	1	Marginal	4	47	2	0.56	2	0.5	2	19	1	1.9	1
H043	2	32	4	88.4		1.69		30.9513	4	SHS	4	Married	3	Dagomba	2	hairdressing	2	low	1	1	2	246	1	Preeclampsia	3	Yes	1	163	4	150	3	104	3	100	2	Three	1	Central	2	33	1	0.35	1	0.33	1	20	1	2	2
H044	2	36	5	72		1.6		28.125	3	Illiterate	1	Married	3	Mamprusi	2	seamstress	2	low	1	2	3	261	2	Preeclampsia	3	Yes	1	147	3	135	2	95	2	88	2	Three	1	Eccentric	3	40	2	0.35	1	0.3	1	18	1	1.9	1
H045	2	32	4	46		1.58		18.4265	1	JHS	3	Married	3	asante	1	trading	2	low	1	3	4	277	2	Preeclampsia	3	Yes	1	168	4	157	3	85	2	86	2	Three	1	Central	2	25	1	0.41	2	0.4	1	19	1	2.2	2
H046	2	27	3	94.1		1.52		40.7289	4	JHS	3	Not married	2	asante	1	trading	2	low	1	2	3	215	1	Preeclampsia	3	Yes	1	184	5	180	5	87	2	90	2	Three	1	Marginal	4	39	1	0.2	1	0.2	1	18.5	1	1.4	1
H047	2	27	3	83.5		1.65		30.6703	4	SHS	4	Not married	2	fante	1	trading	2	low	1	0	1	276	2	Preeclampsia	3	Yes	1	160	4	150	3	98	2	90	2	Three	1	Eccentric	3	51	2	0.45	2	0.4	1	20.5	1	2.21	2
H048	2	18	1	72		1.63		27.0993	3	JHS	3	Single	1	asante	1	unemployed	1	low	1	0	1	266	2	Gestational hypertension	2	Yes	1	180	5	174	4	100	2	95	2	Three	1	Central	2	37	1	0.3	1	0.3	1	14	1	1.6	1
H049	2	40	6	73		1.58		29.2421	3	Tertiary	5	Married	3	asante	1	civil servant	3	middle	2	3	4	267	2	Preeclampsia superimposed on Chronic Hypertension wi	6	Yes	1	172	4	148	3	126	3	110	3	Three	1	Eccentric	3	23	1	0.48	2	0.45	2	19	1	2	2
H050	2	34	4	76		1.73		25.3934	3	JHS	3	Married	3	asante	1	business woman	2	middle	2	2	3	279	2	Preeclampsia	3	Yes	1	155	3	140	3	111	3	94	2	Three	1	Eccentric	3	40	2	0.4	2	0.41	1	18	1	2.1	2
H051	2	28	3	54		1.65		19.8347	2	Tertiary	5	Married	3	Fante	1	teaching	3	middle	2	0	1	278	2	Preeclampsia	3	Yes	1	140	3	111	1	98	2	100	2	Two	2	Central	2	38	1	0.43	2	0.4	1	19	1	2	2
H052	2	17	1	80		1.56		32.8731	4	SHS	4	Not married	2	Fante	1	unemployed	1	low	1	0	1	255	1	Gestational hypertension	2	Yes	1	164	4	143	3	100	2	92	2	Three	1	Eccentric	3	29	1	0.34	1	0.3	1	20.5	1	1.6	1
H053	2	22	2	75.3		1.6		29.4141	3	JHS	3	Not married	2	asante	1	trading	2	low	1	0	1	252	1	Gestational hypertension	2	Yes	1	150	3	148	3	95	2	90	2	Three	1	Central	2	39	1	0.45	2	0.444	1	19.5	1	2.1	2
H054	2	41	6	52		1.61		20.061	2	JHS	3	Married	3	asante	1	seamstress	2	low	1	3	4	289	2	Preeclampsia	3	Yes	1	172	4	160	4	78	2	73	2	Three	1	Eccentric	3	37	1	0.6	2	0.62	3	20	1	2.3	2
H055	2	32	4	72		1.5		32	4	JHS	3	Married	3	dagati	2	trading	2	low	1	1	2	216	1	Eclampsia	4	Yes	1	132	2	130	2	82	2	80	2	Two	2	Central	2	44	2	0.2	1	0.18	1	19	1	1.5	1
H056	2	32	4	81.7		1.66		29.6487	3	Illiterate	1	Married	3	mamprusi	2	seamstress	2	low	1	2	3	246	1	Ecclampsia	4	Yes	1	240	5	180	5	108	3	100	2	Three	1	Central	2	27	1	0.3	1	0.25	1	18	1	1.6	1
H057	2	24	2	91.7		1.61		35.3767	4	JHS	3	Not married	2	ewe	5	trading	2	low	1	1	2	269	2	Chronic hypertension	5	Yes	1	140	3	130	2	96	2	92	2	Three	1	Marginal	4	60	2	0.4	2	0.35	1	20	1	2	2
H058	2	25	3	80		1.7		27.6817	3	primary	2	Married	3	frafra	2	trading	2	low	1	0	1	289	2	Chronic hypertension	5	Yes	1	139	2	125	1	96	2	90	2	Three	1	velamentous	1	44	2	0.55	2	0.59	2	23	2	2.3	2
H059	2	34	4	112		1.65		41.1387	4	JHS	3	Married	3	asante	1	shop keeper	2	middle	2	4	4	256	1	Gestational hypertension	2	Yes	1	145	3	140	3	91	2	85	2	Two	2	Eccentric	3	38	1	0.48	2	0.45	2	21	1	2.1	2
H060	2	23	2	94.5		1.59		37.3799	4	SHS	4	Married	3	fante	1	unemployed	1	low	1	0	1	272	2	Gestational hypertension	2	Yes	1	140	3	132	2	99	2	90	2	Three	1	Eccentric	3	41	2	0.44	2	0.4	1	20	1	2	2
H061	2	28	3	80		1.7		27.6817	3	SHS	4	Married	3	asante	1	trading	2	low	1	1	2	282	2	Preeclampsia	3	Yes	1	154	3	150	3	111	3	92	2	Three	1	Central	2	36	1	0.5	2	0.45	2	18.5	1	2.2	2
H062	2	33	4	95		1.54		40.0573	4	SHS	4	Married	3	asante	1	trading	2	low	1	2	3	275	2	Preeclampsia	3	Yes	1	180	5	170	4	123	3	114	3	Three	1	Central	2	49	2	0.38	1	0.35	1	19	1	1.9	1
H063	2	28	3	72.7		1.6		28.3984	3	JHS	3	Married	3	dagati	2	trading	2	low	1	2	3	284	2	Gestational hypertension	2	Yes	1	200	5	185	5	130	3	120	3	Three	1	Central	2	40	2	0.55	2	0.54	2	21	1	2.2	2
H064	2	24	2	87.5		1.5		38.8889	4	Tertiary	5	Married	3	ewe	5	unemployed	1	low	1	0	1	275	2	Gestational hypertension	2	Yes	1	147	3	133	2	76	2	73	2	Three	1	Eccentric	3	29	1	0.4	2	0.4	1	20	1	2.1	2
H065	2	27	3	80		1.66		29.0318	3	JHS	3	Married	3	foreigner	4	unemployed	1	low	1	1	2	281	2	Preeclampsia	3	Yes	1	148	3	140	3	99	2	91	2	Three	1	Eccentric	3	30	1	0.6	2	0.58	2	22	2	2.4	2
H066	2	29	3	86		1.59		34.0176	4	JHS	3	Married	3	asante	1	trading	2	low	1	1	2	280	2	Gestational hypertension	2	Yes	1	135	2	128	1	92	2	85	2	Three	1	Eccentric	3	59	2	0.5	2	0.45	2	19	1	2.2	2
H067	2	29	3	77.3		1.6		30.1953	4	SHS	4	Not married	2	asante	1	shop keeper	2	low	1	0	1	263	2	Preeclampsia	3	Yes	1	180	5	167	4	85	2	84	2	Three	1	Central	2	40	2	0.6	2	0.57	2	22	2	2.4	2
H068	2	32	4	75		1.57		30.4272	4	JHS	3	Married	3	asante	1	trading	2	low	1	2	3	310	3	Preeclampsia	3	Yes	1	170	4	158	3	96	2	90	2	Three	1	Central	2	51	2	0.48	2	0.5	2	21	1	2	2
H069	2	34	4	80.2		1.5		35.6444	4	JHS	3	Married	3	asante	1	trading	2	low	1	3	4	241	1	Preeclampsia	3	Yes	1	160	4	150	3	113	3	97	2	Three	1	Central	2	56	2	0.4	2	0.35	1	19	1	2.1	2
H070	2	30	4	82		1.62		31.2452	4	JHS	3	Married	3	asante	1	trading	2	low	1	3	4	281	2	Gestational hypertension	2	Yes	1	155	3	144	3	107	3	100	2	Three	1	Eccentric	3	36	1	0.65	3	0.6	2	21.5	1	2.5	2
H071	2	28	3	79		1.6		30.8594	4	JHS	3	Married	3	asante	1	trading	2	low	1	1	2	267	2	Eclampsia	4	Yes	1	159	3	156	3	105	3	95	2	Two	2	Eccentric	3	33	1	0.2	1	0.22	1	19	1	2	2
H072	2	35	5	88		1.75		28.7347	3	primary	2	Not married	2	asante	1	hairdressing	2	low	1	3	4	292	2	Gestational hypertension	2	Yes	1	150	3	146	3	92	2	88	2	Three	1	Marginal	4	68	2	0.42	2	0.4	1	19	1	2.2	2
H073	2	24	2	78		1.58		31.245	4	Tertiary	5	Single	1	asante	1	unemployed	1	low	1	1	2	228	1	Preeclampsia	3	Yes	1	120	1	113	1	82	2	79	2	One	3	Central	2	18	1	0.58	2	0.59	2	21	1	1.6	1
H074	2	30	4	75		1.56		30.8185	3	JHS	3	Married	3	asante	1	trading	2	low	1	2	3	292	2	Eclampsia	4	Yes	1	180	5	168	4	90	2	80	2	Two	2	Eccentric	3	40	2	0.35	1	0.3	1	21	1	2	2
H075	2	37	5	68		1.62		25.9107	3	Primary	2	Married	3	ewe	5	trading	2	low	1	3	4	287	2	Gestational hypertension	2	Yes	1	190	5	170	4	95	2	88	2	Two	2	Central	2	24	1	0.4	1	0.4	1	20	1	1.9	1
H076	2	27	3	71		1.59		28.0843	3	Primary	2	Married	3	asante	1	unemployed	1	low	1	2	3	277	2	Preeclampsia	3	Yes	1	158	3	150	3	86	2	80	2	Three	1	Marginal	4	29	1	0.48	2	0.45	2	20	1	2.1	2
H077	2	29	3	76		1.64		28.257	3	JHS	3	Not married	2	hausa	2	trading	2	middle	2	2	3	273	2	Preeclampsia superimposed on Chronic Hypertension	6	Yes	1	185	5	173	4	100	2	95	2	Three	1	Marginal	4	37	1	0.5	2	0.45	2	21	1	2.2	2
H078	2	33	4	69		1.7		23.8754	2	SHS	4	Married	3	asante	1	trading	2	low	1	3	4	238	1	Preeclampsia	3	Yes	1	160	4	153	3	90	2	80	2	Two	2	Eccentric	3	42	2	0.4	2	0.38	1	22	2	2	2
H079	2	25	3	74		1.58		29.6427	3	Primary	2	Single	1	foreigner	4	unemployed	1	low	1	2	3	252	1	Chronic hypertension	5	Yes	1	174	4	160	4	102	3	90	2	Three	1	Central	2	28	1	0.35	1	0.3	1	21	1	1.8	1
H080	2	29	3	67		1.68		23.7387	2	JHS	3	Married	3	asante	1	trading	2	low	1	3	4	281	2	Preeclampsia	3	Yes	1	166	4	156	3	97	2	86	2	Three	1	Central	2	47	2	0.2	1	0.2	1	18	1	2	2
H081	2	34	4	80		1.71		27.3588	3	Tertiary	5	Married	3	asante	1	unemployed	1	low	1	4	4	231	1	Gestational hypertension	2	Yes	1	150	3	145	3	92	2	84	2	Three	1	Eccentric	3	35	1	0.3	1	0.32	1	19	1	1.9	1
H082	2	24	2	73		1.59		28.8754	3	JHS	3	Single	1	asante	1	unemployed	1	low	1	0	1	282	2	Chronic hypertension	5	Yes	1	177	4	170	4	93	2	87	2	Three	1	Eccentric	3	38	1	0.38	1	0.35	1	20	1	2	2
H083	2	30	4	75		1.62		28.578	3	Illiterate	1	Married	3	hausa	2	trading	2	low	1	2	3	241	1	Gestational hypertension	2	Yes	1	170	4	160	4	95	2	88	2	Three	1	Eccentric	3	40	2	0.4	2	0.38	1	19	1	2	2
H084	2	32	4	70		1.54		29.5159	3	Illiterate	1	Married	3	brono	1	trading	2	middle	2	2	3	255	1	Preeclampsia	3	Yes	1	165	4	158	3	88	2	82	3	One	3	Marginal	4	44	2	0.35	1	0.35	1	20	1	2.2	2
N001	1	28	3	65.7		1.59		25.9879	3	JHS	3	Married	3	asante	1	trading	2	low	1	2	3	287	2	No complication	1	No	2	110	1	100	1	86	2	78	2	Three	1	Marginal	4	52	2	0.54	2	0.5	2	21	1	2.3	2
N002	1	24	2	70.9		1.46		33.2614	4	Tertiary	5	Married	3	asante	1	nursing	3	middle	2	0	1	281	2	No complication	1	No	2	110	1	96	1	79	2	74	2	Three	1	Eccentric	3	46	2	0.64	3	0.65	3	22	2	2.4	2
N003	1	23	2	88		1.66		31.935	4	JHS	3	Married	3	frafra	2	trading	2	middle	2	1	2	285	2	No complication	1	No	2	120	1	111	1	90	2	80	2	Three	1	Eccentric	3	44	2	0.4	2	0.37	1	19	1	1.9	1
N004	1	31	4	73.7		1.68		26.1125	3	Tertiary	5	Married	3	asante	1	banking	3	middle	2	0	1	277	2	No complication	1	No	2	130	2	108	1	100	2	85	2	Three	1	Eccentric	3	37	1	0.47	2	0.45	2	20	1	2.2	2
N005	1	18	1	62		1.6		24.2187	2	JHS	3	Single	1	asante	1	unemployed	1	low	1	0	1	273	2	No complication	1	No	2	110	1	100	1	80	2	74	2	Three	1	Eccentric	3	60	2	0.38	1	0.35	1	21	1	2.2	2
N006	1	27	3	67.3		1		67.3	3	JHS	3	Married	3	asante	1	trading	2	middle	2	2	3	238	1	No complication	1	No	1	120	1	113	1	82	2	80	2	Three	1	Eccentric	3	50	2	0.37	1	0.4	1	18	1	1.7	1
N007	1	40	6	72.4		1.67		25.9601	3	JHS	3	Married	3	asante	1	seamstress	2	low	1	2	3	265	2	No complication	1	Yes	1	130	2	106	1	100	2	90	2	Three	1	Eccentric	3	58	2	0.5	2	0.48	2	22	2	2.3	2
N008	1	24	2	60.5		1.58		24.2349	2	JHS	3	Married	3	asante	1	trading	2	middle	2	2	3	266	2	No complication	1	No	2	110	1	114	1	84	2	75	2	Three	1	Eccentric	3	53	2	0.58	2	0.55	2	23	2	2.1	2
N009	1	33	4	86.6		1.61		33.4092	4	Illiterate	1	Not married	2	asante	1	food vender	2	middle	2	2	3	280	2	No complication	1	No	2	120	1	109	1	84	2	80	2	Three	1	Eccentric	3	44	2	0.53	2	0.55	2	21	1	2.2	2
N010	1	22	2	60		1.5		26.6667	3	JHS	3	Single	1	asante	1	trading	2	low	1	0	1	272	2	No complication	1	No	2	110	1	100	1	80	2	78	2	Three	1	Eccentric	3	50	2	0.55	2	0.51	2	24	2	2.4	2
N011	1	25	3	65		1.55		27.0552	3	SHS	4	Married	3	asante	1	unemployed	1	low	1	2	3	292	2	No complication	1	Yes	1	120	1	105	1	82	2	78	2	Three	1	Central	2	74	3	0.61	3	0.6	2	26	2	2.5	2
N012	1	26	3	94		1.63		35.3796	4	SHS	4	Single	1	sisala	2	trading	2	middle	2	1	2	275	2	No complication	1	No	2	149	3	147	3	104	3	92	2	Three	1	Eccentric	3	53	2	0.6	2	0.72	3	23.5	2	2.4	2
N013	1	27	3	79.7		1.58		31.926	4	Tertiary	5	Single	1	asante	1	teaching	3	middle	2	0	1	283	2	No complication	1	Yes	1	120	1	106	1	88	2	76	2	Three	1	Central	2	41.5	2	0.65	3	0.71	3	22	2	2.6	2
N014	1	26	3	73		1.56		29.9967	3	JHS	3	Married	3	asante	1	trading	2	low	1	1	2	281	2	No complication	1	No	2	118	1	110	1	90	2	80	2	Three	1	Central	2	47	2	0.56	2	0.59	2	21	1	2.3	2
N015	1	40	6	74.9		1.63		28.1907	3	Illiterate	1	Married	3	asante	1	trading	2	middle	2	3	4	252	1	No complication	1	No	2	124	1	118	1	89	2	83	2	Three	1	Eccentric	3	69	2	0.64	3	0.65	3	24	2	2.3	2
N016	1	29	3	74.6		1.55		31.051	4	SHS	4	Married	3	asante	1	trading	2	low	1	2	3	282	2	No complication	1	No	2	110	1	101	1	86	2	79	2	Two	2	Eccentric	3	59	2	0.4	2	0.4	1	17.5	1	1.7	1
N017	1	42	6	45		1.56		18.4911	1	JHS	3	Married	3	asante	1	farming	2	low	1	7	4	267	2	No complication	1	No	2	120	1	114	1	92	2	80	2	Three	1	Marginal	4	47.5	2	0.65	3	0.5	2	20	1	1.5	1
N018	1	29	3	93.5		1.56		38.4204	4	JHS	3	Married	3	asante	1	trading	2	low	1	2	3	269	2	No complication	1	No	2	145	3	139	2	100	2	89	2	Three	1	Eccentric	3	65	2	0.8	3	0.7	3	23	2	2.5	2
N019	1	18	1	55.6		1.59		21.9928	2	Primary	2	Not married	2	kokomba	2	unemployed	1	low	1	0	1	252	1	No complication	1	No	2	128	1	121	1	89	2	79	2	Two	2	Marginal	4	32	1	0.4	2	0.39	1	19	1	1.8	1
N020	1	25	3	82.3		1.62		31.3595	4	JHS	3	Not married	2	fante	1	hairdressing	2	low	1	1	2	252	1	No complication	1	No	2	144	3	138	2	114	3	97	2	Three	1	Eccentric	3	65	2	0.61	3	0.55	2	19.5	1	2.5	2
N021	1	28	3	78		1.6		30.4687	4	Tertiary	5	Married	3	Assin Breku(fante)	1	teaching	3	middle	2	0	1	252	1	No complication	1	No	2	132	2	126	1	91	2	80	2	One	3	Marginal	4	20	1	0.5	2	0.48	2	20	1	2.6	2
N022	1	24	2	68		1.56		27.9421	3	SHS	4	Married	3	brosa	3	trading	2	middle	2	1	2	283	2	No complication	1	Yes	1	115	1	100	1	89	2	85	2	Three	1	Marginal	4	33	1	0.59	2	0.53	2	22	2	2.4	2
N023	1	37	5	63.1		1.57		25.5994	3	Primary	2	Married	3	krobo	3	dressmaking	2	low	1	3	4	284	2	No complication	1	No	2	107	1	98	1	79	2	71	2	Three	1	Eccentric	3	72	3	0.98	3	0.74	3	24	2	2.5	2
N024	1	23	2	48		1.53		20.5049	2	JHS	3	Married	3	brono	1	unemployed	1	low	1	1	2	252	1	No complication	1	No	2	123	1	105	1	82	2	68	2	Three	1	Marginal	4	60	2	0.59	2	0.5	2	19.5	1	2.3	2
N025	1	17	1	45.3		1.51		19.8675	2	SHS	4	Not married	2	hausa	2	unemployed	1	low	1	0	1	259	2	No complication	1	No	2	120	1	115	1	80	2	64	2	Three	1	Marginal	4	42	2	0.45	2	0.45	2	20	1	2.4	2
N026	1	21	2	82		1.63		30.863	4	Illiterate	1	Married	3	frafra	2	dressmaking	2	middle	2	2	3	252	1	No complication	1	No	2	127	1	120	1	84	2	75	2	Three	1	Eccentric	3	37.2	1	0.65	3	0.52	2	22	2	2.6	2
N027	1	35	5	84.4		1.64		31.3801	4	JHS	3	Married	3	asante	1	teaching	3	middle	2	2	3	252	1	No complication	1	No	2	140	3	132	2	96	2	81	2	Three	1	Eccentric	3	33	1	0.53	2	0.5	2	20	1	2.2	2
N028	1	30	4	70.1		1.52		30.3411	4	Tertiary	5	Married	3	asante	1	hairdressing	2	low	1	2	3	273	2	No complication	1	No	2	136	2	129	1	91	2	77	2	Three	1	Eccentric	3	75	3	0.79	3	0.72	3	22	2	2.3	2
N029	1	26	3	88.9		1.62		33.8744	4	SHS	4	Married	3	asante	1	unemployed	1	low	1	1	2	283	2	No complication	1	No	2	120	1	114	1	81	2	77	2	Three	1	Eccentric	3	75	3	0.61	3	0.55	2	22	2	2	2
N030	1	18	1	60		1.45		28.5375	3	SHS	4	Not married	2	asante	1	hairdressing/caterer	2	middle	2	0	1	281	2	No complication	1	No	2	130	2	126	1	89	2	79	2	Three	1	Eccentric	3	68	2	0.58	2	0.5	2	19.5	1	2.3	2
N031	1	39	5	82		1.6		32.0312	4	SHS	4	Married	3	asante	1	hairdressing	2	low	1	3	4	290	2	No complication	1	No	2	127	1	116	1	85	2	78	2	Two	2	Central	2	50	2	0.62	3	0.6	2	21	1	2.2	2
N032	1	31	4	74		1.67		26.5338	3	Primary	2	Married	3	hausa	2	trading	2	low	1	2	3	275	2	No complication	1	Yes	1	140	3	135	2	95	2	60	2	Three	1	Eccentric	3	44	2	0.8	3	0.72	3	21.5	1	2.4	2
N033	1	34	4	72		1.59		28.4799	3	Primary	2	Married	3	asante	1	trading	2	middle	2	1	2	283	2	No complication	1	No	2	122	1	115	1	85	2	83	2	Three	1	Marginal	4	36	1	0.72	3	0.68	3	21	1	2.3	2
N034	1	28	3	100		1.63		37.6378	4	JHS	3	Married	3	dagomba	2	trading	2	middle	2	1	2	293	2	No complication	1	No	2	128	1	120	1	85	2	80	2	Three	1	Central	2	65	2	0.6	2	0.6	2	21	1	2.2	2
N035	1	16	1	63.5		1.61		24.4975	2	JHS	3	Not married	2	asante	1	unemployed	1	low	1	0	1	252	1	No complication	1	No	2	126	1	114	1	89	2	63	2	Three	1	Marginal	4	37	1	0.4	2	0.3	1	16	1	1.2	1
N036	1	22	2	94.3		1.75		30.7918	4	Tertiary	5	Married	3	asante	1	teaching	3	middle	2	0	1	268	2	No complication	1	No	2	120	1	113	1	90	2	81	2	Three	1	Central	2	54	2	0.59	2	0.5	2	20.2	1	2.2	2
N037	1	42	6	81		1.62		30.8642	4	Illiterate	1	Married	3	gonja	2	trading	2	low	1	1	2	290	2	No complication	1	No	2	122	1	110	1	85	2	78	2	Three	1	Eccentric	3	44	2	0.58	2	0.6	2	20.5	1	2.2	2
N038	1	42	6	85.4		1.7		29.5502	3	JHS	3	Married	3	fante	1	trading	2	middle	2	2	3	249	1	No complication	1	No	2	126	1	115	1	83	2	72	2	Three	1	Marginal	4	44	2	0.41	2	0.49	2	18	1	1.8	1
N039	1	29	3	76.2		1.56		31.3116	4	Tertiary	5	Married	3	asante	1	trading/business woman	2	middle	2	1	2	252	1	No complication	1	No	2	148	3	142	3	96	2	89	2	Three	1	Marginal	4	42	2	0.52	2	0.59	2	22	2	2	2
N040	1	37	5	55		1.62		20.9572	2	Illiterate	1	Married	3	dagomba	2	head potter	3	middle	2	1	2	294	2	No complication	1	No	2	122	1	116	1	86	2	80	2	Three	1	Marginal	4	43	2	0.6	2	0.55	2	23	2	2.3	2
N041	1	16	1	72		1.55		29.9688	3	JHS	3	Not married	2	frafra	2	student	1	low	1	0	1	278	2	No complication	1	No	2	112	1	105	1	90	2	78	2	Three	1	Eccentric	3	42	2	0.41	2	0.58	2	21	1	1.2	1
N042	1	38	5	86		1.64		31.975	4	SHS	4	Married	3	hausa	2	trading	2	low	1	3	4	287	2	No complication	1	Yes	1	129	1	120	1	87	2	83	2	Three	1	Eccentric	3	48	2	0.58	2	0.63	3	20	1	2.3	2
N043	1	25	3	109.6		1.58		43.9032	4	JHS	3	Married	3	brono	1	food vender	2	middle	2	3	4	219	1	No complication	1	Yes	1	117	1	110	1	80	2	73	2	Three	1	Eccentric	3	65	2	0.79	3	0.8	3	22	2	2.5	2
N044	1	28	3	96		1.65		35.2617	4	Tertiary	5	Married	3	asante	1	teaching	3	middle	2	2	3	266	2	No complication	1	Yes	1	133	2	125	1	90	2	84	2	Three	1	Central	2	70	3	0.68	3	0.7	3	22	2	2.2	2
N045	1	32	4	67		1.54		28.251	3	JHS	3	Married	3	asante	1	dressmaking	2	low	1	1	2	274	2	No complication	1	Yes	1	120	1	113	1	90	2	82	2	Three	1	Eccentric	3	50	2	0.37	1	0.44	1	18	1	2	2
N046	1	27	3	60		1.54		25.2994	3	Tertiary	5	Married	3	sehwi	3	student	1	low	1	0	1	277	2	No complication	1	Yes	1	103	1	93	1	78	2	70	2	Three	1	Eccentric	3	73	3	0.42	2	0.5	2	19	1	1.8	1
N047	1	25	3	86		1.59		34.0176	4	SHS	4	Married	3	asante	1	trading	2	low	1	1	2	294	2	No complication	1	Yes	1	148	3	142	3	99	2	89	2	Three	1	Eccentric	3	92	3	0.42	2	0.5	2	19	1	2.2	2
N048	1	14	1	56.8		1.54		23.9501	2	Primary	2	Not married	2	asante	1	unemployed	1	low	1	0	1	259	2	No complication	1	No	2	114	1	102	1	80	2	71	2	Three	1	Eccentric	3	42	2	0.59	2	0.62	3	19.5	1	2.3	2
N049	1	16	1	52		1.5		23.1111	2	Primary	2	Not married	2	asante	1	unemployed	1	low	1	0	1	273	2	No complication	1	No	2	143	3	139	2	95	2	84	2	Three	1	Central	2	42	2	0.32	1	0.4	1	18	1	1.9	1
N050	1	25	3	53.2		1.53		22.7263	2	Primary	2	Married	3	foreigner	4	trading	2	low	1	2	3	252	1	No complication	1	Yes	1	126	1	120	1	89	2	82	2	Three	1	Eccentric	3	46	2	0.48	2	0.54	2	17	1	2.5	2
N051	1	29	3	62		1.67		22.231	2	Tertiary	5	Married	3	asante	1	teaching	3	middle	2	0	1	294	2	No complication	1	Yes	1	115	1	104	1	85	2	77	2	Three	1	Eccentric	3	53	2	0.7	3	0.72	3	21	1	2.3	2
N052	1	17	1	57		1.53		24.3496	2	JHS	3	Not married	2	asante	1	unemployed	1	low	1	0	1	210	1	No complication	1	Yes	1	118	1	110	1	87	2	83	2	Three	1	Eccentric	3	30	1	0.39	1	0.4	1	18	1	2.3	2
N053	1	31	4	71.5		1.55		29.7607	3	JHS	3	Not married	2	asante	1	seamstress	2	low	1	0	1	197	1	No complication	1	No	1	125	1	118	1	90	2	80	2	Three	1	Eccentric	3	35	1	0.42	2	0.45	2	17	1	2.2	2
N054	1	35	5	58.3		1.5		25.9111	3	JHS	3	Married	3	asante	1	farming	2	low	1	4	4	281	2	No complication	1	No	2	149	3	144	3	113	3	80	2	Three	1	Eccentric	3	44	2	0.42	2	0.48	2	16	1	2	2
N055	1	25	3	68		1.61		26.2336	3	JHS	3	Married	3	frafra	2	unemployed	1	low	1	3	4	271	2	No complication	1	No	2	128	1	118	1	91	2	84	2	Three	1	Eccentric	3	48	2	0.43	2	0.47	2	17	1	1.8	1
N056	1	26	3	78		1.54		32.8892	4	JHS	3	Not married	2	frafra	2	seamstress	2	middle	2	0	1	296	3	No complication	1	Yes	1	120	1	110	1	88	2	82	2	Three	1	Eccentric	3	73	3	0.51	2	0.52	2	20	1	2	2
N057	1	27	3	64		1.62		24.3865	2	JHS	3	Not married	2	hausa	2	trading	2	low	1	1	2	288	2	No complication	1	No	2	128	1	120	1	85	2	77	2	Three	1	Eccentric	3	50	2	0.59	2	0.53	2	18.5	1	1.9	1
N058	1	23	2	85		1.68		30.1162	4	JHS	3	Not married	2	fante	1	hairdressing	2	middle	2	0	1	282	2	No complication	1	Yes	1	130	2	124	1	97	2	89	2	Three	1	Marginal	4	34	1	0.51	2	0.5	2	18	1	2.1	2
N059	1	25	3	87.4		1.67		31.3385	4	Tertiary	5	Not married	2	asante	1	teaching	3	middle	2	0	1	282	2	No complication	1	Yes	1	125	1	118	1	92	2	84	2	Two	2	Central	2	45	2	0.48	2	0.5	2	18	1	2.1	2
N060	1	19	1	92		1.6		35.9375	4	JHS	3	Not married	2	fante	1	trading	2	low	1	0	1	273	2	No complication	1	Yes	1	124	1	119	1	88	2	79	2	Three	1	Eccentric	3	81	3	0.5	2	0.6	2	20	1	2.2	2
N061	1	31	4	64.8		1.54		27.3233	3	SHS	4	Married	3	fante	1	trading	2	low	1	2	3	280	2	No complication	1	Yes	1	118	1	110	1	85	2	81	2	Three	1	Marginal	4	52	2	0.63	3	0.62	3	20	1	2.2	2
N062	1	34	4	70		1.77		22.3435	2	Primary	2	Married	3	frafra	2	trading	2	middle	2	4	4	252	1	No complication	1	No	2	130	2	125	1	98	2	92	2	Three	1	Eccentric	3	52	2	0.8	3	0.71	3	21	1	2.3	2
N063	1	31	4	55		1.57		22.3133	2	SHS	4	Married	3	asante	1	trading	2	low	1	1	2	264	2	No complication	1	Yes	1	137	2	130	2	104	3	89	2	Three	1	Marginal	4	62	2	0.6	2	0.52	2	19	1	2	2
N064	1	38	5	69		1.68		24.4473	2	SHS	4	Married	3	glasa	2	seamstress	2	low	1	4	4	293	2	No complication	1	Yes	1	139	2	134	2	109	3	100	2	Three	1	Central	2	77	3	0.61	3	0.7	3	19.5	1	2.1	2
N065	1	35	5	70		1.6		27.3437	3	JHS	3	Married	3	asante	1	trading	2	low	1	6	4	182	1	No complication	1	Yes	1	143	3	133	2	105	3	94	2	Three	1	Eccentric	3	30	1	0.2	1	0.29	1	14	1	1.1	1
N066	1	35	5	83		1.54		34.9975	4	SHS	4	Married	3	asante	1	teaching	3	middle	2	2	3	287	2	No complication	1	Yes	1	135	2	129	1	95	2	87	2	Three	1	Central	2	113	3	0.82	3	0.78	3	22	2	2.3	2
N067	1	20	2	81		1.52		35.0589	4	SHS	4	Married	3	hausa	2	unemployed	1	low	1	0	1	263	2	No complication	1	Yes	1	117	1	110	1	88	2	80	2	Three	1	Central	2	55	2	0.77	3	0.7	3	21	1	2.1	2
N068	1	30	4	63		1.53		26.9127	3	SHS	4	Married	3	brono	1	trading	2	low	1	0	1	279	2	No complication	1	Yes	1	118	1	111	1	84	2	77	2	Two	2	Marginal	4	29	1	0.44	2	0.42	1	17	1	1.9	1
N069	1	28	3	75		1.57		30.4272	4	JHS	3	Married	3	asante	1	trading	2	middle	2	3	4	252	1	No complication	1	Yes	1	140	3	136	2	106	3	90	2	Three	1	Eccentric	3	73	3	0.59	2	0.58	2	19	1	2.2	2
N070	1	32	4	80		1.61		30.863	4	Illiterate	1	Married	3	dagomba	2	unemployed	1	low	1	2	3	252	1	No complication	1	Yes	1	130	2	119	1	97	2	88	2	Three	1	Eccentric	3	58	2	0.6	2	0.52	2	21	1	2.1	2
N071	1	33	4	90		1.49		40.5387	4	JHS	3	Not married	2	asante	1	trading	2	low	1	2	3	279	2	No complication	1	Yes	1	135	2	110	1	89	2	75	2	Three	1	Eccentric	3	61	2	0.58	2	0.51	2	19.5	1	1.9	1
N072	1	27	3	60		1.5		26.6667	3	JHS	3	Married	3	busanga	2	dressmaking	2	low	1	0	1	278	2	No complication	1	No	2	114	1	102	1	98	2	89	2	Three	1	Eccentric	3	47	2	0.5	2	0.49	2	19.5	1	2.4	2
N073	1	31	4	63.7		1.63		23.9753	2	Tertiary	5	Married	3	dagomba	2	nursing	3	middle	2	1	2	262	2	No complication	1	Yes	1	125	1	123	1	88	2	78	2	Three	1	Eccentric	3	43	2	0.5	2	0.5	2	19	1	2.1	2
N074	1	27	3	76.1		1.65		27.9522	3	SHS	4	Married	3	asante	1	teaching	3	middle	2	0	1	273	2	No complication	1	No	2	128	1	120	1	100	2	94	2	Three	1	Eccentric	3	90.5	3	0.61	3	0.59	2	19	1	2.3	2
N075	1	21	2	85		1.67		30.478	4	Illiterate	1	Married	3	guawo	2	unemployed	1	low	1	1	2	249	1	No complication	1	No	2	119	1	115	1	90	2	77	2	Three	1	Marginal	4	56	2	0.53	2	0.5	2	20	1	1.3	1
N076	1	33	4	70		1.53		29.903	3	JHS	3	Married	3	fante	1	trading	2	low	1	4	4	288	2	No complication	1	Yes	1	120	1	116	1	84	2	78	2	Three	1	Eccentric	3	58	2	0.6	2	0.56	2	20	1	1.8	1
N077	1	27	3	80		1.58		32.0461	4	JHS	3	Married	3	kotokori	2	dressmaking	2	low	1	1	2	283	2	No complication	1	Yes	1	115	1	110	1	77	2	70	2	Three	1	Central	2	79	3	0.7	3	0.69	3	21	1	2.2	2
N078	1	28	3	53		1.57		21.5019	2	JHS	3	Married	3	asante	1	hairdressing	2	low	1	2	3	293	2	No complication	1	Yes	1	122	1	110	1	100	2	96	2	Three	1	Eccentric	3	42	2	0.6	2	0.6	2	21	1	1.8	1
N079	1	25	3	64.1		1.54		27.0282	3	Illiterate	1	Married	3	foreigner	4	unemployed	1	low	1	0	1	291	2	No complication	1	Yes	1	125	1	120	1	112	3	98	2	Three	1	Eccentric	3	58	2	0.59	2	0.51	2	22	2	1.5	1
N080	1	28	3	71.5		1.62		27.2443	3	JHS	3	Married	3	sehwi	3	trading	2	low	1	3	4	294	2	No complication	1	No	2	123	1	110	1	104	3	92	2	Three	1	Eccentric	3	49	2	0.59	2	0.58	2	18	1	1.7	1
N081	1	23	2	78		1.55		32.4662	4	JHS	3	Married	3	brono	1	hairdressing	2	low	1	0	1	288	2	No complication	1	No	2	134	2	130	2	115	3	99	2	Three	1	Eccentric	3	73	3	0.65	3	0.7	3	21	1	2.3	2
N082	1	33	4	104.1		1.61		40.1605	4	JHS	3	Married	3	asante	1	dressmaking	2	low	1	1	2	274	2	No complication	1	No	2	118	1	98	1	82	2	74	2	Three	1	Eccentric	3	75	3	0.81	3	0.72	3	19	1	2.4	2
N083	1	28	3	74		1.7		25.6055	3	JHS	3	Married	3	asante	1	trading	2	middle	2	3	4	286	2	No complication	1	No	2	124	1	110	1	77	2	72	2	Three	1	Eccentric	3	68	2	0.79	3	0.7	3	21.5	1	2	2
N084	1	32	4	50		1.48		22.8269	2	Primary	2	Married	3	asante	1	trading	2	low	1	3	4	252	1	No complication	1	No	2	110	1	100	1	75	2	70	2	Three	1	Central	2	65	2	0.58	2	0.51	2	18	1	2.3	2
N085	1	19	1	67		1.6		26.1719	3	Primary	2	Not married	2	asante	1	dressmaking	2	low	1	1	2	265	2	No complication	1	No	2	120	1	115	1	80	2	76	2	Three	1	Eccentric	3	38	1	0.58	2	0.52	2	19	1	2.3	2
N086	1	30	4	84		1.51		36.8405	4	Tertiary	5	Married	3	sehwi	3	unemployed	1	low	1	2	3	287	2	No complication	1	No	2	130	2	122	1	84	2	81	2	Three	1	Eccentric	3	65	2	0.58	2	0.49	2	18	1	2.1	2
N087	1	28	3	74.1		1.63		27.8896	3	SHS	4	Married	3	asante	1	hairdressing	2	low	1	0	1	291	2	No complication	1	No	2	119	1	115	1	78	2	70	2	Three	1	Central	2	45	2	0.6	2	0.6	2	21	1	2.2	2
N088	1	35	5	86		1.62		32.7694	4	JHS	3	Married	3	asante	1	trading	2	low	1	6	4	271	2	No complication	1	Yes	1	114	1	123	1	81	2	70	2	Three	1	Central	2	87	3	0.9	3	0.8	3	22	2	2.4	2
N089	1	36	5	69		1.53		29.4758	3	Tertiary	5	Married	3	dagomba	2	unemployed	1	low	1	3	4	273	2	No complication	1	No	2	154	3	134	2	70	2	66	2	Three	1	Eccentric	3	50	2	0.75	3	0.7	3	21	1	2	2
N090	1	32	4	93.2		1.63		35.0785	4	Tertiary	5	Married	3	asante	1	teaching	3	middle	2	3	4	263	2	No complication	1	No	2	130	2	120	1	85	2	77	2	Three	1	Central	2	60	2	0.56	2	0.59	2	19	1	1.9	1
N091	1	23	2	76		1.61		29.3199	3	JHS	3	Married	3	asante	1	unemployed	1	low	1	1	2	252	1	No complication	1	No	2	125	1	102	1	80	2	74	2	Three	1	Eccentric	3	43	2	0.54	2	0.51	2	22	2	1.8	1
N092	1	40	6	71		1.51		31.139	4	JHS	3	Married	3	asante	1	hairdressing	2	low	1	3	4	247	1	No complication	1	Yes	1	132	2	120	1	88	2	80	2	Three	1	Eccentric	3	33	1	0.51	2	0.49	2	19	1	1.8	1
N093	1	20	2	65		1.55		27.0552	3	JHS	3	Married	3	dagomba	2	unemployed	1	low	1	0	1	278	2	No complication	1	No	2	100	1	96	1	96	2	87	2	Three	1	Eccentric	3	32	1	0.43	2	0.4	1	18	1	1.8	1
N094	1	30	4	75		1.71		25.6489	3	JHS	3	Married	3	frafra	2	food vender	2	low	1	1	2	293	2	No complication	1	No	2	129	1	122	1	88	2	85	2	Two	2	Eccentric	3	59	2	0.53	2	0.5	2	19	1	2	2
N095	1	37	5	87		1.58		34.8502	4	JHS	3	Married	3	ewe	5	trading	2	low	1	4	4	289	2	No complication	1	No	2	129	1	120	1	93	2	87	2	Three	1	Eccentric	3	69	2	0.71	3	0.7	3	21	1	2.3	2
N096	1	31	4	75		1.55		31.2175	4	JHS	3	Married	3	asante	1	hairdressing	2	low	1	0	1	295	3	No complication	1	No	2	124	1	121	1	85	2	80	2	Three	1	Central	2	52	2	0.55	2	0.5	2	21	1	2.1	2
N097	1	33	4	60		1.64		22.3081	2	JHS	3	Married	3	asante	1	unemployed	1	low	1	2	3	252	1	No complication	1	No	2	100	1	113	1	85	2	74	2	Three	1	Eccentric	3	36	1	0.61	3	0.6	2	20	1	2.1	2
N098	1	27	3	70		1.51		30.7004	4	SHS	4	Married	3	foreigner	4	caterer	2	middle	2	0	1	252	1	No complication	1	Yes	1	130	2	91	1	92	2	88	2	Three	1	Marginal	4	29	1	0.57	2	0.55	2	19	1	2.1	2
N099	1	34	4	75.2		1.55		31.3007	4	JHS	3	Married	3	asante	1	caretaker	2	low	1	3	4	285	2	No complication	1	No	2	110	1	109	1	95	2	87	2	Three	1	Marginal	4	45	2	0.68	3	0.65	3	20	1	2.4	2
N100	1	36	5	81.8		1.64		30.4134	4	JHS	3	Married	3	asante	1	hairdressing	2	low	1	4	4	252	1	No complication	1	Yes	1	115	1	104	1	86	2	82	2	Three	1	Eccentric	3	55	2	0.74	3	0.7	3	21	1	2.2	2
N101	1	20	2	59		1.51		25.8761	3	SHS	4	Married	3	asante	1	farming	2	low	1	0	1	231	1	No complication	1	No	1	135	2	109	1	64	2	62	2	Three	1	Eccentric	3	17	1	0.45	2	0.4	1	17	1	2	2
N102	1	31	4	80		1.67		28.6851	3	Tertiary	5	Married	3	asante	1	banking	3	middle	2	2	3	279	2	No complication	1	No	2	134	2	120	1	62	2	60	2	Three	1	Eccentric	3	45	2	0.62	3	0.55	2	21	1	2.2	2
N103	1	32	4	62		1.62		23.6244	2	JHS	3	Not married	2	kotokori	2	trading	2	low	1	1	2	273	2	No complication	1	No	2	124	1	118	1	90	2	85	2	Three	1	Eccentric	3	39	1	0.64	3	0.6	2	22	2	2.3	2
N104	1	30	4	55		1.56		22.6003	2	Primary	2	Not married	2	asante	1	unemployed	1	low	1	0	1	252	1	No complication	1	Yes	1	149	3	124	1	71	2	65	2	Three	1	Marginal	4	30	1	0.47	2	0.4	1	18	1	1.9	1
N105	1	30	4	85.4		1.63		32.1427	4	JHS	3	Married	3	foreigner	4	unemployed	1	low	1	3	4	290	2	No complication	1	Yes	1	140	3	122	1	84	2	80	2	Three	1	Eccentric	3	49	2	0.49	2	0.45	2	18	1	1.9	1
N106	1	27	3	53		1.42		26.2845	3	JHS	3	Married	3	asante	1	trading	2	low	1	2	3	252	1	No complication	1	Yes	1	121	1	117	1	79	2	74	2	Three	1	Eccentric	3	31	1	0.53	2	0.5	2	20	1	1.8	1
N107	1	32	4	55.6		1.59		21.9928	2	JHS	3	Married	3	kwahu	1	trading	2	low	1	4	4	269	2	No complication	1	Yes	1	120	1	96	1	72	2	65	2	Three	1	Eccentric	3	76	3	0.63	3	0.6	2	20	1	2.2	2
N108	1	31	4	72.4		1.55		30.1353	4	JHS	3	Married	3	ewe	5	food vender	2	low	1	1	2	286	2	No complication	1	Yes	1	120	1	113	1	101	3	90	2	Three	1	velamentous	1	42	2	0.5	2	0.46	2	22	2	1.9	1
N109	1	25	3	77.8		1.57		31.5631	4	JHS	3	Married	3	asante	1	hairdressing	2	low	1	1	2	252	1	No complication	1	Yes	1	170	4	140	3	120	3	150	3	Three	1	Eccentric	3	47	2	0.5	2	0.48	2	18	1	2	2
N110	1	18	1	66.5		1.59		26.3043	3	JHS	3	Not married	2	asante	1	unemployed	1	low	1	0	1	246	1	No complication	1	Yes	1	126	1	106	1	80	2	69	2	Three	1	Eccentric	3	73	3	0.53	2	0.52	2	19	1	2.2	2
N111	1	27	3	70		1.69		24.5089	2	JHS	3	Married	3	sisala	2	trading	2	low	1	0	1	293	2	No complication	1	Yes	1	112	1	114	1	87	2	86	2	Three	1	Central	2	53	2	0.49	2	0.49	2	20	1	1.9	1
N112	1	31	4	79.3		1.5		35.2444	4	JHS	3	Married	3	asante	1	trading	2	low	1	2	3	284	2	No complication	1	Yes	1	101	1	95	1	94	2	90	2	Three	1	velamentous	1	31	1	0.66	3	0.62	3	22.5	2	2.4	2
N113	1	27	3	78.1		1.68		27.6715	3	Tertiary	5	Married	3	asante	1	nursing	3	middle	2	1	2	281	2	No complication	1	Yes	1	130	2	124	1	109	3	100	2	Three	1	Central	2	62	2	0.53	2	0.5	2	22	2	2.2	2
N114	1	35	5	73.5		1.67		26.3545	3	JHS	3	Married	3	asante	1	trading	2	low	1	2	3	287	2	No complication	1	Yes	1	123	1	110	1	80	2	76	2	Three	1	Eccentric	3	38	1	0.47	2	0.43	1	20	1	2	2
N115	1	34	4	60		1.6		23.4375	2	SHS	4	Not married	2	hausa	2	student/unemployed	1	low	1	2	3	259	2	No complication	1	Yes	1	118	1	116	1	97	2	96	2	Three	1	Marginal	4	27	1	0.41	2	0.4	1	17	1	1.9	1
N116	1	22	2	58		1.68		20.5499	2	JHS	3	Not married	2	ewe	5	unemployed	1	low	1	0	1	313	3	No complication	1	No	2	130	2	126	1	80	2	77	2	Three	1	Eccentric	3	47	2	0.44	2	0.4	1	19	1	1.8	1
N117	1	24	2	90		1.55		37.461	4	JHS	3	Married	3	blosa(enche)	3	hairdressing	2	low	1	1	2	269	2	No complication	1	No	2	107	1	100	1	68	2	66	2	Two	2	Eccentric	3	38	1	0.33	1	0.3	1	15	1	1.4	1
N118	1	29	3	98.5		1.522		42.5213	4	JHS	3	Married	3	asante	1	seamstress	2	low	1	1	2	287	2	No complication	1	No	2	132	2	126	1	120	3	101	3	Three	1	Eccentric	3	47	2	0.64	3	0.62	3	21	1	2.1	2
N119	1	31	4	60		1.59		23.7332	2	JHS	3	Married	3	asante	1	trading	2	low	1	3	4	280	2	No complication	1	Yes	1	120	1	110	1	90	2	80	2	Two	2	Eccentric	3	39	1	0.74	3	0.7	3	23	2	2.4	2
N120	1	21	2	70		1.55		29.1363	3	JHS	3	Not married	2	asante	1	unemployed	1	low	1	0	1	252	1	No complication	1	Yes	1	153	3	133	2	118	3	92	2	Three	1	Marginal	4	48	2	0.41	2	0.4	1	18	1	1.9	1
N121	1	30	4	72		1.52		31.1634	4	Illiterate	1	Married	3	dagomba	2	seamstress	2	low	1	4	4	289	2	No complication	1	No	2	96	1	90	1	90	2	78	2	Three	1	Eccentric	3	44	2	0.56	2	0.5	2	22	2	2.4	2
N122	1	34	4	75.4		1.51		33.0687	4	JHS	3	Married	3	asante	1	trading	2	low	1	3	4	205	1	No complication	1	No	1	135	2	120	1	112	3	90	2	Three	1	Eccentric	3	40	2	0.24	1	0.23	1	18	1	1.9	1
N123	1	17	1	53		1.6		20.7031	2	SHS	4	Married	3	hausa	2	unemployed	1	low	1	1	2	252	1	No complication	1	Yes	1	119	1	110	1	95	2	77	2	Three	1	Eccentric	3	32	1	0.51	2	0.51	2	20	1	2	2
N124	1	30	4	93.8		1.45		44.6136	4	SHS	4	Married	3	asante	1	trading	2	low	1	1	2	271	2	No complication	1	Yes	1	102	1	90	1	92	2	80	2	Three	1	Eccentric	3	27	1	0.45	2	0.42	1	21	1	2	2
N125	1	35	5	72.5		1.55		30.1769	4	Tertiary	5	Married	3	asante	1	teaching	3	middle	2	3	4	275	2	No complication	1	Yes	1	139	2	120	1	82	2	70	2	Three	1	Eccentric	3	54	2	0.51	2	0.48	2	23	2	2.3	2
N126	1	21	2	95		1.65		34.8944	4	JHS	3	Married	3	asante	1	hairdressing	2	low	1	1	2	290	2	No complication	1	No	2	113	1	100	1	86	2	70	2	Three	1	Eccentric	3	45	2	0.5	2	0.49	2	19	1	1.8	1
N127	1	27	3	54		1.68		19.1327	2	Tertiary	5	Married	3	asante	1	insurance officer	3	middle	2	0	1	252	1	No complication	1	No	2	125	1	118	1	80	2	75	2	Three	1	Eccentric	3	31	1	0.5	2	0.5	2	20	1	2	2
N128	1	27	3	70		1.52		30.2978	4	JHS	3	Married	3	dagomba	2	unemployed	1	low	1	3	4	273	2	No complication	1	No	2	120	1	110	1	93	2	83	2	Three	1	Eccentric	3	56	2	0.63	3	0.6	2	18	1	1.7	1
N129	1	33	4	87		1.43		42.5449	4	Primary	2	Married	3	asante	1	shoe making	2	low	1	2	3	257	1	No complication	1	Yes	1	145	3	142	3	113	3	86	2	Three	1	Central	2	32	1	0.42	2	0.4	1	21	1	1.8	1
N130	1	29	3	68.7		1.56		28.2298	3	JHS	3	Married	3	asante	1	trading	2	low	1	2	3	279	2	No complication	1	No	2	146	3	147	3	77	2	80	2	Three	1	Eccentric	3	44	2	0.6	2	0.6	2	20	1	1.9	1
[truncated: 39 more columns]
